# Supplementary material for: Methodology for Single Bee and Bee Brain 1H-NMR Metabolomics
Source: Metabolites. 2021 Dec 13;11(12):864. doi: 10.3390/metabo11120864 (PMC8704342; doi:10.3390/metabo11120864)
Supplement: Supplementary file 1 [file metabolites-11-00864-s001.zip]

Archive with 1 entries (1 files):
- metabolites-1467159-supplementary.pdf
